# Supplementary material for: Robust Dual-Stream Diagnosis Network for Ultrasound Breast Tumor Classification with Cross-Domain Segmentation Priors
Source: Sensors (Basel). 2026 Feb 2;26(3):974. doi: 10.3390/s26030974 (PMC12899992; doi:10.3390/s26030974)
Supplement: Supplementary file 1 [file sensors-26-00974-s001.zip]

Archive with 1 entries (1 files):
- sensors-4101001-supplementary.pdf
